# Supplementary material for: Isolation, Characterization, and Genomic Analysis of Bacteriophages Against Pseudomonas aeruginosa Clinical Isolates from Early and Chronic Cystic Fibrosis Patients for Potential Phage Therapy
Source: Microorganisms. 2025 Feb 26;13(3):511. doi: 10.3390/microorganisms13030511 (PMC11945000; doi:10.3390/microorganisms13030511)
Supplement: Supplementary file 1 [file microorganisms-13-00511-s001.zip]

Archive with 5 entries (5 files):
- HTN1 Annotation.xls
- HTN2 Annotation.xls
- HTN3 Annotation.xls
- HTN4 Annotation.xls
- PA_SupplementaryFiles_Microorganisms_MDPI.pdf
