# Supplementary material for: Isolation, Characterization, and Genomic Analysis of Bacteriophages Against Pseudomonas aeruginosa Clinical Isolates from Early and Chronic Cystic Fibrosis Patients for Potential Phage Therapy
Source: Microorganisms. 2025 Feb 26;13(3):511. doi: 10.3390/microorganisms13030511 (PMC11945000; doi:10.3390/microorganisms13030511)
Supplement: Supplementary file 1 [file microorganisms-13-00511-s001.zip › HTN1 Annotation.xls]

## Sheet: HTN1 Annotations_Classifica (2)
Table S3: Annotated CDS of phage U17
locus_tag	Type	Classification	Name	Database	Id	InterPro ID	InterPro Name	Minimum	Maximum	Length	Direction
ABKQ52_01	tRNA	tRNA	tRNA-Asn (GTT)					552	627	76	+
ABKQ52_02	tRNA	tRNA	tRNA-Asp (GTC)					632	707	76	+
ABKQ52_03	tRNA	tRNA	tRNA-Pro (TGG)					712	786	75	+
ABKQ52_04	CDS	DNA Packaging	terminase small subunit protein					811	1269	459	+
			Sf6_terminase	PFAM	PF20901	IPR048683	Sf6_terminase	859	1152	294	+
ABKQ52_05	CDS	Lysis	glycoside hydrolase family protein					1202	1699	498	+
			Lysozyme-like	SUPERFAMILY	SSF53955	IPR023346	Lysozyme-like_dom_sf	1253	1672	420	+
			T4-TYPE LYSOZYME 1-RELATED	PANTHER	PTHR37406			1268	1654	387	+
				GENE3D	G3DSA:1.10.530.40	IPR023347	Lysozyme_dom_sf	1268	1678	411	+
			Phage_lysozyme	PFAM	PF00959	IPR002196	Glyco_hydro_24	1334	1639	306	+
			TERL_BPP22	HAMAP	MF_04148	IPR044265	Terminase_large_su_BPP22	1699	3069	1371	+
ABKQ52_06	CDS	DNA Packaging	terminase large subunit Protein					1699	3147	1449	+
				GENE3D	G3DSA:3.40.50.300	IPR027417	P-loop_NTPase	1792	2481	690	+
			Terminase_6N	PFAM	PF03237			1837	2520	684	+
				GENE3D	G3DSA:3.30.420.280			2482	3069	588	+
			Terminase_6C	PFAM	PF17289	IPR035421	Terminase_6C	2566	3048	483	+
ABKQ52_07	CDS	Morphogenesis	portal protein					3148	5265	2118	+
			Coil	COILS	Coil			4957	5124	168	+
ABKQ52_08	CDS	Hypothetical	Hypothetical protein					5268	5510	243	+
ABKQ52_09	CDS	Morphogenesis	head scaffolding protein					5510	6514	1005	+
			Coil	COILS	Coil			5873	5956	84	+
			Coil	COILS	Coil			6026	6088	63	+
ABKQ52_10	CDS	Hypothetical	DUF5309 domain-containing protein					6533	7486	954	+
			DUF5309	PFAM	PF17236	IPR035198	DUF5309	6587	7462	876	+
ABKQ52_11	CDS	Hypothetical	Hypothetical protein					7534	7854	321	+
ABKQ52_12	CDS	Hypothetical	Hypothetical protein					7857	8483	627	+
			SignalP-TM	SIGNALP_GRAM_POSITIVE	SignalP-TM			8308	8367	60	+
ABKQ52_13	CDS	Hypothetical	Hypothetical protein					8308	8685	378	+
			Coil	COILS	Coil			8394	8456	63	+
			SignalP-TM	SIGNALP_GRAM_POSITIVE	SignalP-TM			8669	8770	102	+
ABKQ52_14	CDS	Hypothetical	Hypothetical protein					8669	8917	249	+
ABKQ52_15	CDS	Morphogenesis	tail protein					8907	9554	648	+
			Receptor-binding domain of short tail fibre protein gp12	SUPERFAMILY	SSF88874			9087	9548	462	+
ABKQ52_16	CDS	Hypothetical	constituent protein					9563	11104	1542	+
ABKQ52_17	CDS	Hypothetical	Hypothetical protein					11101	11790	690	+
ABKQ52_18	CDS	Hypothetical	Hypothetical protein					11787	12221	435	+
ABKQ52_19	CDS	Morphogenesis	Hypothetical protein					12202	13146	945	+
ABKQ52_20	CDS	Morphogenesis	virion structural protein					13146	13529	384	+
ABKQ52_21	CDS	Hypothetical	Hypothetical protein					13534	15057	1524	+
			Non cytoplasmic domain	PHOBIUS	NON_CYTOPLASMIC_DOMAIN			15213	17966	2754	+
ABKQ52_22	CDS	Morphogenesis	putative structural protein					15213	18383	3171	+
			Transmembrane region	PHOBIUS	TRANSMEMBRANE			17967	18038	72	+
			unknown	TMHMM	TMhelix			17970	18038	69	+
			Cytoplasmic domain	PHOBIUS	CYTOPLASMIC_DOMAIN			18039	18380	342	+
			SignalP-noTM	SIGNALP_EUK	SignalP-noTM			18217	18282	66	+
ABKQ52_23	CDS	Hypothetical	Hypothetical protein					18217	19281	1065	+
			Non cytoplasmic domain	PHOBIUS	NON_CYTOPLASMIC_DOMAIN			18304	19278	975	+
ABKQ52_24	CDS	Hypothetical	Hypothetical protein					19324	19680	357	+
ABKQ52_25	CDS	Hypothetical	Hypothetical protein					19730	20089	360	-
ABKQ52_26	CDS	Hypothetical	Hypothetical protein					20102	20353	252	-
			Coil	COILS	Coil			20156	20302	147	-
ABKQ52_27	CDS	Hypothetical	Hypothetical protein					20295	20504	210	-
ABKQ52_28	CDS	Hypothetical	Hypothetical protein					20507	20725	219	-
ABKQ52_29	CDS	Regulation	putative metallophosphoesterase Protein					20722	21483	762	-
			Metallo-dependent phosphatases	SUPERFAMILY	SSF56300	IPR029052	Metallo-depent_PP-like	20839	21456	618	-
ABKQ52_30	CDS	Hypothetical	Hypothetical protein					21476	21916	441	-
ABKQ52_31	CDS	Hypothetical	Hypothetical protein					21678	22658	981	-
ABKQ52_32	CDS	TX-TL	exonuclease Protein					22633	23517	885	-
			5' to 3' exonuclease, C-terminal subdomain	SUPERFAMILY	SSF47807	IPR036279	5-3_exonuclease_C_sf	22708	22941	234	-
				GENE3D	G3DSA:1.10.150.20			22732	22938	207	-
			HhH_4	SMART	SM00279	IPR008918	HhH2	22846	22953	108	-
				GENE3D	G3DSA:3.40.50.1010			23053	23511	459	-
			PIN domain-like	SUPERFAMILY	SSF88723	IPR029060	PIN-like_dom_sf	23077	23373	297	-
ABKQ52_33	CDS	Hypothetical	Hypothetical protein					23501	23794	294	-
ABKQ52_34	CDS	Hypothetical	DUF5664 domain-containing protein					23766	24269	504	-
			dGTP_diPhyd_N	PFAM	PF18909	IPR044038	dATP/dGTP_diPOhydrolase_N	23802	24092	291	-
ABKQ52_35	CDS	TX-TL	ssDNA binding protein					24247	24618	372	-
				GENE3D	G3DSA:2.40.50.140	IPR012340	NA-bd_OB-fold	24298	24603	306	-
			Nucleic acid-binding proteins	SUPERFAMILY	SSF50249	IPR012340	NA-bd_OB-fold	24301	24603	303	-
ABKQ52_36	CDS	Hypothetical	Hypothetical protein					24599	24934	336	-
				GENE3D	G3DSA:2.40.50.140	IPR012340	NA-bd_OB-fold	24602	24922	321	-
			Nucleic acid-binding proteins	SUPERFAMILY	SSF50249	IPR012340	NA-bd_OB-fold	24608	24919	312	-
ABKQ52_37	CDS	TX-TL	DNA polymerase I Protein					25004	26641	1638	-
			DNA/RNA polymerases	SUPERFAMILY	SSF56672	IPR043502	DNA/RNA_pol_sf	25007	26617	1611	-
				GENE3D	G3DSA:3.30.70.370			25010	25324	315	-
			DNA POLYMERASE I	PANTHER	PTHR10133	IPR002298	DNA_polymerase_A	25013	25681	669	-
			DNA_pol_A	PFAM	PF00476	IPR001098	DNA-dir_DNA_pol_A_palm_dom	25013	25681	669	-
			polaultra3	SMART	SM00482	IPR001098	DNA-dir_DNA_pol_A_palm_dom	25124	25843	720	-
				GENE3D	G3DSA:1.10.150.20			25325	25633	309	-
			DNA_POLYMERASE_A	PROSITE_PATTERNS	PS00447	IPR019760	DNA-dir_DNA_pol_A_CS	25463	25522	60	-
ABKQ52_38	CDS	Hypothetical	Hypothetical protein					26642	26947	306	-
			Cytoplasmic domain	PHOBIUS	CYTOPLASMIC_DOMAIN			26645	26860	216	-
ABKQ52_39	CDS	Hypothetical	Hypothetical protein					26844	27467	624	-
			unknown	TMHMM	TMhelix			26852	26920	69	-
			Transmembrane region	PHOBIUS	TRANSMEMBRANE			26861	26914	54	-
			Non cytoplasmic domain	PHOBIUS	NON_CYTOPLASMIC_DOMAIN			26915	26947	33	-
ABKQ52_40	CDS	Lysis	Hypothetical protein					27368	27652	285	-
			Cytoplasmic domain	PHOBIUS	CYTOPLASMIC_DOMAIN			27371	27403	33	-
			unknown	TMHMM	TMhelix			27404	27472	69	-
			Transmembrane region	PHOBIUS	TRANSMEMBRANE			27404	27472	69	-
			Non cytoplasmic domain	PHOBIUS	NON_CYTOPLASMIC_DOMAIN			27473	27487	15	-
			Transmembrane region	PHOBIUS	TRANSMEMBRANE			27488	27550	63	-
			unknown	TMHMM	TMhelix			27500	27550	51	-
			Cytoplasmic domain	PHOBIUS	CYTOPLASMIC_DOMAIN			27551	27583	33	-
			unknown	TMHMM	TMhelix			27584	27643	60	-
			Transmembrane region	PHOBIUS	TRANSMEMBRANE			27584	27637	54	-
			Non cytoplasmic domain	PHOBIUS	NON_CYTOPLASMIC_DOMAIN			27638	27652	15	-
ABKQ52_41	CDS	Hypothetical	Hypothetical protein					27643	27807	165	-
ABKQ52_42	CDS	Hypothetical	Hypothetical protein					27797	27988	192	-
ABKQ52_43	CDS	Hypothetical	Hypothetical protein					28024	28332	309	-
ABKQ52_44	CDS	TX-TL	DNA polymerase2 Protein					28302	28829	528	-
				GENE3D	G3DSA:3.30.420.10	IPR036397	RNaseH_sf	28317	28790	474	-
			Ribonuclease H-like	SUPERFAMILY	SSF53098	IPR012337	RNaseH-like_sf	28344	28790	447	-
ABKQ52_45	CDS	TX-TL	DnaB-like helicase C-terminal domain-containing protein					28792	30501	1710	-
			SF4_HELICASE	PROSITE_PROFILES	PS51199	IPR007694	DNA_helicase_DnaB-like_C	28828	29619	792	-
				GENE3D	G3DSA:3.40.50.300	IPR027417	P-loop_NTPase	28837	29610	774	-
			T7-LIKE MITOCHONDRIAL DNA HELICASE	PANTHER	PTHR12873	IPR027032	Twinkle-like	28852	30477	1626	-
			P-loop containing nucleoside triphosphate hydrolases	SUPERFAMILY	SSF52540	IPR027417	P-loop_NTPase	28852	29586	735	-
			DnaB_C	PFAM	PF03796	IPR007694	DNA_helicase_DnaB-like_C	28864	29580	717	-
			RecA-like_Gp4D_helicase	CDD	cd19483			28867	29508	642	-
				GENE3D	G3DSA:3.40.1360.10			29671	30063	393	-
			DNA primase core	SUPERFAMILY	SSF56731			29686	30273	588	-
ABKQ52_46	CDS	Hypothetical	Hypothetical protein					30502	30864	363	-
ABKQ52_47	CDS	Metabolism	gamma-glutamyl cyclotransferase Protein					30861	31295	435	-
				GENE3D	G3DSA:3.10.490.10			30870	31280	411	-
			Gamma-glutamyl cyclotransferase-like	SUPERFAMILY	SSF110857	IPR036568	GGCT-like_sf	30879	31253	375	-
			GGACT	PFAM	PF06094	IPR009288	AIG2-like_dom	30888	31244	357	-
			TROPONIN C-AKIN-1 PROTEIN	PANTHER	PTHR12510	IPR039126	GGACT	30936	31250	315	-
			GGCT_like	CDD	cd06661	IPR013024	GGCT-like	30942	31244	303	-
			unknown	TMHMM	TMhelix			31194	31253	60	-
ABKQ52_48	CDS	TX-TL	putative ATP-grasp enzyme Protein					31250	32140	891	-
				GENE3D	G3DSA:3.30.470.20			31262	31621	360	-
			Glutathione synthetase ATP-binding domain-like	SUPERFAMILY	SSF56059			31322	31954	633	-
ABKQ52_49	CDS	Hypothetical	Hypothetical protein					32267	32485	219	-
ABKQ52_50	CDS	Hypothetical	Hypothetical protein					32495	34048	1554	-
			Glutamine Phosphoribosylpyrophosphate, subunit 1, domain 1	GENE3D	G3DSA:3.60.20.10	IPR029055	Ntn_hydrolases_N	33338	34045	708	-
			GATASE_TYPE_2	PROSITE_PROFILES	PS51278	IPR017932	GATase_2_dom	33371	34045	675	-
			N-terminal nucleophile aminohydrolases (Ntn hydrolases)	SUPERFAMILY	SSF56235	IPR029055	Ntn_hydrolases_N	33419	34045	627	-
			Gn_AT_II	CDD	cd00352			33476	34045	570	-
			GATase_6	PFAM	PF13522			33476	33853	378	-
ABKQ52_51	CDS	Hypothetical	Hypothetical protein					34061	35257	1197	-
			Coil	COILS	Coil			34349	34420	72	-
			Amidoligase_2	PFAM	PF12224	IPR022025	Amidoligase_2	34649	34981	333	-
ABKQ52_52	CDS	Hypothetical	Hypothetical protein					35236	35814	579	-
ABKQ52_53	CDS	Hypothetical	Hypothetical protein					35807	36613	807	-
			COOH-NH2_lig	PFAM	PF14395	IPR025681	COOH-NH2_lig	35981	36208	228	-
ABKQ52_54	CDS	Hypothetical	Hypothetical protein					36624	37571	948	-
			unknown	TMHMM	TMhelix			36996	37049	54	+
ABKQ52_55	CDS	Hypothetical	Hypothetical protein					37574	38698	1125	-
			SignalP-TM	SIGNALP_GRAM_POSITIVE	SignalP-TM			38636	38698	63	-
ABKQ52_56	CDS	Hypothetical	Hypothetical protein					38650	38979	330	-
			unknown	TMHMM	TMhelix			38773	38841	69	-
ABKQ52_57	CDS	Hypothetical	Hypothetical protein					38986	39207	222	-
ABKQ52_58	CDS	Hypothetical	Hypothetical protein					39200	39412	213	-
			Cytoplasmic domain	PHOBIUS	CYTOPLASMIC_DOMAIN			39203	39253	51	-
			unknown	TMHMM	TMhelix			39245	39313	69	-
			Transmembrane region	PHOBIUS	TRANSMEMBRANE			39254	39316	63	-
			Non cytoplasmic domain	PHOBIUS	NON_CYTOPLASMIC_DOMAIN			39317	39331	15	-
			unknown	TMHMM	TMhelix			39326	39394	69	-
			Transmembrane region	PHOBIUS	TRANSMEMBRANE			39332	39388	57	-
			Cytoplasmic domain	PHOBIUS	CYTOPLASMIC_DOMAIN			39389	39412	24	-
ABKQ52_59	CDS	Hypothetical	Hypothetical protein					39539	39952	414	-
ABKQ52_60	CDS	Hypothetical	Hypothetical protein					39949	40221	273	-
			Cytoplasmic domain	PHOBIUS	CYTOPLASMIC_DOMAIN			39952	39966	15	-
			unknown	TMHMM	TMhelix			39967	40035	69	-
			Transmembrane region	PHOBIUS	TRANSMEMBRANE			39967	40056	90	-
			Toxin_GhoT_OrtT	PFAM	PF10753	IPR019689	Toxin_GhoT/OrtT	40039	40173	135	-
			Non cytoplasmic domain	PHOBIUS	NON_CYTOPLASMIC_DOMAIN			40057	40113	57	-
			Transmembrane region	PHOBIUS	TRANSMEMBRANE			40114	40188	75	-
			unknown	TMHMM	TMhelix			40135	40203	69	-
			Cytoplasmic domain	PHOBIUS	CYTOPLASMIC_DOMAIN			40189	40221	33	-
ABKQ52_61	CDS	Hypothetical	Hypothetical protein					40221	40484	264	-
			Non cytoplasmic domain	PHOBIUS	NON_CYTOPLASMIC_DOMAIN			40224	40292	69	-
			unknown	TMHMM	TMhelix			40287	40355	69	-
			Transmembrane region	PHOBIUS	TRANSMEMBRANE			40293	40358	66	-
			Cytoplasmic domain	PHOBIUS	CYTOPLASMIC_DOMAIN			40359	40391	33	-
			Transmembrane region	PHOBIUS	TRANSMEMBRANE			40392	40469	78	-
			unknown	TMHMM	TMhelix			40398	40466	69	-
			Non cytoplasmic domain	PHOBIUS	NON_CYTOPLASMIC_DOMAIN			40470	40484	15	-
ABKQ52_62	CDS	Hypothetical	Hypothetical protein					40484	40792	309	-
ABKQ52_63	CDS	Hypothetical	Hypothetical protein					40755	41027	273	-
ABKQ52_64	CDS	Hypothetical	Hypothetical protein					41014	41160	147	-
ABKQ52_65	CDS	Hypothetical	Hypothetical protein					41147	41302	156	-
ABKQ52_66	CDS	Hypothetical	Hypothetical protein					41314	41589	276	-
ABKQ52_67	CDS	Hypothetical	Hypothetical protein					41591	41872	282	-
ABKQ52_68	CDS	Hypothetical	Hypothetical protein					41910	42158	249	-
			Cytoplasmic domain	PHOBIUS	CYTOPLASMIC_DOMAIN			41913	42062	150	-
			unknown	TMHMM	TMhelix			42063	42131	69	-
			Transmembrane region	PHOBIUS	TRANSMEMBRANE			42063	42125	63	-
			Non cytoplasmic domain	PHOBIUS	NON_CYTOPLASMIC_DOMAIN			42126	42158	33	-
ABKQ52_69	CDS	Hypothetical	Hypothetical protein					42143	42382	240	-
			unknown	TMHMM	TMhelix			42173	42241	69	-
ABKQ52_70	CDS	Hypothetical	Hypothetical protein					42386	42508	123	-
ABKQ52_71	CDS	Hypothetical	Hypothetical protein					42513	42659	147	-
ABKQ52_72	CDS	Hypothetical	Hypothetical protein					42874	43014	141	-
ABKQ52_73	CDS	Hypothetical	Hypothetical protein					43011	43244	234	-
ABKQ52_74	CDS	Hypothetical	Hypothetical protein					43302	43784	483	-
ABKQ52_75	CDS	Hypothetical	Hypothetical protein					43795	44100	306	-
ABKQ52_76	CDS	Hypothetical	Hypothetical protein					44663	44818	156	+
