# Supplementary material for: Isolation, Characterization, and Genomic Analysis of Bacteriophages Against Pseudomonas aeruginosa Clinical Isolates from Early and Chronic Cystic Fibrosis Patients for Potential Phage Therapy
Source: Microorganisms. 2025 Feb 26;13(3):511. doi: 10.3390/microorganisms13030511 (PMC11945000; doi:10.3390/microorganisms13030511)
Supplement: Supplementary file 1 [file microorganisms-13-00511-s001.zip › HTN2 Annotation.xls]

## Sheet: HTN2 Annotation_Classification
Table S4: Annotated CDS of phage AA17
locus_tag	Type	Classification	Name	Database	Id	InterPro ID	InterPro Name	InterPro Type	Minimum	Maximum	Length	Direction
ABMZ61_01	CDS	Hypothetical	Hypothetical protein						342	557	216	+
			SignalP-TM	SIGNALP_GRAM_POSITIVE	SignalP-TM				445	501	57	+
			Signal Peptide	PHOBIUS	SIGNAL_PEPTIDE				445	501	57	+
ABMZ61_02	CDS	Hypothetical	Hypothetical protein						445	756	312	+
			Non cytoplasmic domain	PHOBIUS	NON_CYTOPLASMIC_DOMAIN				502	756	255	+
ABMZ61_03	CDS	Hypothetical	Hypothetical protein						756	872	117	+
ABMZ61_04	CDS	Hypothetical	Hypothetical protein						1026	1907	882	+
ABMZ61_05	CDS	Hypothetical	Hypothetical protein						1912	2244	333	+
ABMZ61_06	CDS	Hypothetical	Hypothetical protein						2249	2500	252	+
ABMZ61_07	CDS	Hypothetical	Hypothetical protein						2497	3186	690	+
ABMZ61_08	CDS	Recombinase	RusA-like Holliday junction resolvase Protein						3565	4053	489	+
ABMZ61_09	CDS	Lysis	endolysin Protein						4064	4405	342	+
				GENE3D	G3DSA:3.30.1380.10	IPR009045	Hedgehog_sig/DD-Pept_Zn-bd_sf	HOMOLOGOUS_SUPERFAMILY	4067	4384	318	+
			Hedgehog/DD-peptidase	SUPERFAMILY	SSF55166	IPR009045	Hedgehog_sig/DD-Pept_Zn-bd_sf	HOMOLOGOUS_SUPERFAMILY	4109	4384	276	+
			Peptidase_M15_4	PFAM	PF13539	IPR039561	Peptidase_M15C	DOMAIN	4226	4381	156	+
ABMZ61_10	CDS	Lysis	holin Protein						4497	4844	348	+
			Non cytoplasmic domain	PHOBIUS	NON_CYTOPLASMIC_DOMAIN				4506	4538	33	+
			unknown	TMHMM	TMhelix				4533	4601	69	+
			Transmembrane region	PHOBIUS	TRANSMEMBRANE				4539	4595	57	+
			Phage_holin_3_3	PFAM	PF16083	IPR032126	LydA_holin	FAMILY	4560	4781	222	+
			Cytoplasmic domain	PHOBIUS	CYTOPLASMIC_DOMAIN				4596	4655	60	+
			unknown	TMHMM	TMhelix				4638	4706	69	+
			Transmembrane region	PHOBIUS	TRANSMEMBRANE				4656	4715	60	+
			Non cytoplasmic domain	PHOBIUS	NON_CYTOPLASMIC_DOMAIN				4716	4730	15	+
			unknown	TMHMM	TMhelix				4719	4778	60	+
			Transmembrane region	PHOBIUS	TRANSMEMBRANE				4731	4799	69	+
			Cytoplasmic domain	PHOBIUS	CYTOPLASMIC_DOMAIN				4800	4841	42	+
			Non cytoplasmic domain	PHOBIUS	NON_CYTOPLASMIC_DOMAIN				4849	4893	45	+
ABMZ61_11	CDS	Hypothetical	Hypothetical protein						4849	5352	504	+
			unknown	TMHMM	TMhelix				4891	4959	69	+
			Transmembrane region	PHOBIUS	TRANSMEMBRANE				4894	4959	66	+
			Cytoplasmic domain	PHOBIUS	CYTOPLASMIC_DOMAIN				4960	5349	390	+
			Coil	COILS	Coil				4963	5025	63	+
			SignalP-noTM	SIGNALP_GRAM_NEGATIVE	SignalP-noTM				5195	5269	75	+
			SignalP-TM	SIGNALP_GRAM_POSITIVE	SignalP-TM				5195	5269	75	+
			SignalP-noTM	SIGNALP_EUK	SignalP-noTM				5195	5257	63	+
			PROKAR_LIPOPROTEIN	PROSITE_PROFILES	PS51257				5195	5251	57	+
ABMZ61_12	CDS	Hypothetical	Hypothetical protein						5195	5476	282	+
			Non cytoplasmic domain	PHOBIUS	NON_CYTOPLASMIC_DOMAIN				5258	5473	216	+
ABMZ61_13	CDS	DNA Packaging	DNA Packaging small subunit Protein						5542	6066	525	+
				GENE3D	G3DSA:1.10.10.1400	IPR038713	DNA Packaging_Gp1_N_sf	HOMOLOGOUS_SUPERFAMILY	5623	5784	162	+
			PROKAR_LIPOPROTEIN	PROSITE_PROFILES	PS51257				6063	6122	60	+
ABMZ61_14	CDS	DNA Packaging	DNA Packaging large subunit Protein						6063	7667	1605	+
				GENE3D	G3DSA:3.40.50.300	IPR027417	P-loop_NTPase	HOMOLOGOUS_SUPERFAMILY	6108	6899	792	+
				GENE3D	G3DSA:3.30.420.280				6909	7649	741	+
ABMZ61_15	CDS	Morphogenisis	portal protein						7667	9169	1503	+
			DUF4055	PFAM	PF13264	IPR025129	DUF4055	DOMAIN	8444	8869	426	+
ABMZ61_16	CDS	Morphogenisis	head scaffolding protein						9210	10022	813	+
			Coil	COILS	Coil				9555	9617	63	+
ABMZ61_17	CDS	Morphogenisis	major head protein						10141	11175	1035	+
ABMZ61_18	CDS	Hypothetical	Hypothetical protein						11235	11474	240	+
ABMZ61_19	CDS	Hypothetical	Hypothetical protein						11564	12232	669	+
			Coil	COILS	Coil				11921	11983	63	+
ABMZ61_20	CDS	Hypothetical	Hypothetical protein						12233	12403	171	+
			DnaT_2	PFAM	PF20557	IPR046787	DnaT_2	DOMAIN	12407	12880	474	+
ABMZ61_21	CDS	Hypothetical	Hypothetical protein						12407	12910	504	+
ABMZ61_22	CDS	Hypothetical	Hypothetical protein						12910	13284	375	+
ABMZ61_23	CDS	Morphogenisis	tail terminator Protein						13281	13709	429	+
				GENE3D	G3DSA:3.30.2000.20				13299	13700	402	+
ABMZ61_24	CDS	Morphogenisis							13721	15232	1512	+
			Phage_tube_2	PFAM	PF18906	IPR044000	Phage_tube_2	FAMILY	13757	15109	1353	+
ABMZ61_25	CDS	Morphogenisis	tail assembly chaperone Protein						15258	15680	423	+
ABMZ61_26	CDS	Hypothetical	Hypothetical protein						15701	16042	342	+
ABMZ61_27	CDS	Morphogenisis	tail completion or Neck1 protein						16042	16491	450	+
			Coil	COILS	Coil				16060	16122	63	+
ABMZ61_28	CDS	Morphogenisis	tail length tape measure protein						16475	20317	3843	+
			MYOSIN HEAVY CHAIN, NON-MUSCLE	PANTHER	PTHR45615				16673	19651	2979	+
			Coil	COILS	Coil				16826	16909	84	+
			Coil	COILS	Coil				17045	17107	63	+
			Coil	COILS	Coil				17276	17338	63	+
			TMP_3	PFAM	PF20155	IPR013491	Tape_meas_N	DOMAIN	17438	18013	576	+
			tape_meas_nterm	NCBIFAM	TIGR02675	IPR013491	Tape_meas_N	DOMAIN	17663	17884	222	+
			unknown	TMHMM	TMhelix				18080	18148	69	+
			unknown	TMHMM	TMhelix				18185	18253	69	+
			Coil	COILS	Coil				18944	19006	63	+
			Coil	COILS	Coil				19247	19372	126	+
ABMZ61_29	CDS	Hypothetical	Hypothetical protein						20317	21144	828	+
ABMZ61_30	CDS	Morphogenisis	minor tail protein						21141	21677	537	+
			DUF1833	PFAM	PF08875	IPR014974	DUF1833	FAMILY	21165	21644	480	+
ABMZ61_31	CDS	Morphogenisis	minor tail protein						21674	22069	396	+
			endopeptidase domain like (from Nostoc punctiforme)	GENE3D	G3DSA:3.90.1720.10				21680	22063	384	+
			Cysteine proteinases	SUPERFAMILY	SSF54001	IPR038765	Papain-like_cys_pep_sf	HOMOLOGOUS_SUPERFAMILY	21686	22015	330	+
			NLPC_P60	PFAM	PF00877	IPR000064	NLP_P60_dom	DOMAIN	21704	21985	282	+
ABMZ61_32	CDS	Morphogenisis	central tail fiber J Protein						22066	25941	3876	+
			unknown	TMHMM	TMhelix				22375	22443	69	+
			attach_TipJ_rel	NCBIFAM	NF040662				22891	24357	1467	+
			FELS-1 PROPHAGE HOST SPECIFICITY PROTEIN-RELATED	PANTHER	PTHR36251				23080	25134	2055	+
			Phage-tail_3	PFAM	PF13550	IPR032876	J_dom	DOMAIN	23542	23985	444	+
			Immunoglobulins	GENE3D	G3DSA:2.60.40.10	IPR013783	Ig-like_fold	HOMOLOGOUS_SUPERFAMILY	24409	24687	279	+
	Pfam		DUF1983	PFAM	PF09327	IPR015406	DUF1983	DOMAIN	25222	25467	246	+
ABMZ61_33	CDS	Hypothetical	Hypothetical protein						25938	26396	459	+
ABMZ61_34	CDS	Hypothetical	Hypothetical protein						26374	26562	189	+
ABMZ61_35	CDS	Morphogenisis	virion structural protein						26566	27615	1050	+
				GENE3D	G3DSA:6.20.230.10				26764	26829	66	+
ABMZ61_36	CDS	Hypothetical	Hypothetical protein						27672	27890	219	-
ABMZ61_37	CDS	Hypothetical	Hypothetical protein						27877	28101	225	-
			Non cytoplasmic domain	PHOBIUS	NON_CYTOPLASMIC_DOMAIN				27880	27999	120	-
			unknown	TMHMM	TMhelix				27997	28065	69	-
			Transmembrane region	PHOBIUS	TRANSMEMBRANE				28000	28068	69	-
			Cytoplasmic domain	PHOBIUS	CYTOPLASMIC_DOMAIN				28069	28101	33	-
ABMZ61_38	CDS	Hypothetical	Hypothetical protein						28082	28402	321	-
ABMZ61_39	CDS	TX-TL	peptide chain release factor 1 Protein						28395	29465	1071	-
			Coil	COILS	Coil				28950	29075	126	-
				GENE3D	G3DSA:3.30.70.1660				29106	29201	96	-
				GENE3D	G3DSA:3.30.160.20				29202	29429	228	-
			RF-1	PFAM	PF00472	IPR000352	Pep_chain_release_fac_I	DOMAIN	29205	29372	168	-
			Coil	COILS	Coil				29235	29297	63	-
			Release factor	SUPERFAMILY	SSF75620	IPR045853	Pep_chain_release_fac_I_sf	HOMOLOGOUS_SUPERFAMILY	29241	29372	132	-
ABMZ61_40	CDS	Hypothetical	Hypothetical protein						29458	30021	564	-
			Non cytoplasmic domain	PHOBIUS	NON_CYTOPLASMIC_DOMAIN				29520	29534	15	-
ABMZ61_41	CDS	TX-TL	DNA polymerase Protein						30113	32293	2181	-
			DNA/RNA polymerases	SUPERFAMILY	SSF56672	IPR043502	DNA/RNA_pol_sf	HOMOLOGOUS_SUPERFAMILY	30137	31186	1050	-
			Palm domain of DNA polymerase	GENE3D	G3DSA:3.90.1600.10	IPR023211	DNA_pol_palm_dom_sf	HOMOLOGOUS_SUPERFAMILY	30683	31210	528	-
ABMZ61_42	CDS	Hypothetical	Hypothetical protein						32283	32489	207	-
ABMZ61_43	CDS	Hypothetical	YspA, cpYpsA-related SLOG family protein						32508	32939	432	-
			MCP/YpsA-like	SUPERFAMILY	SSF102405				32559	32909	351	-
			YAcAr	PFAM	PF10686	IPR019627	YAcAr	FAMILY	32673	32864	192	-
ABMZ61_44	CDS	TX-TL	DNA polymerase processivity factor Protein						32873	33856	984	-
ABMZ61_45	CDS	Hypothetical	Hypothetical protein						33849	34061	213	-
ABMZ61_46	CDS	DNA Modification	DpdA Protein						34061	34999	939	-
ABMZ61_47	CDS	DNA Modification	GTP cyclohydrolase Protein						35073	35696	624	-
			FolE	HAMAP	MF_00223	IPR001474	GTP_CycHdrlase_I	FAMILY	35076	35636	561	-
				GENE3D	G3DSA:3.30.1130.10	IPR043133	GTP-CH-I_C/QueF	HOMOLOGOUS_SUPERFAMILY	35076	35474	399	-
			Tetrahydrobiopterin biosynthesis enzymes-like	SUPERFAMILY	SSF55620				35079	35573	495	-
			GTP CYCLOHYDROLASE I	PANTHER	PTHR11109	IPR001474	GTP_CycHdrlase_I	FAMILY	35082	35573	492	-
			GTP_cyclohydroI	PFAM	PF01227	IPR020602	GTP_CycHdrlase_I_dom	DOMAIN	35082	35576	495	-
			GTP_CYCLOHYDROL_1_1	PROSITE_PATTERNS	PS00859	IPR018234	GTP_CycHdrlase_I_CS	CONSERVED_SITE	35397	35447	51	-
				GENE3D	G3DSA:1.10.286.10	IPR043134	GTP-CH-I_N	HOMOLOGOUS_SUPERFAMILY	35484	35582	99	-
ABMZ61_48	CDS	DNA Modification	QueD-like 6-pyruvoyl-tetrahydropterin synthase Protein						35706	36164	459	-
				GENE3D	G3DSA:3.30.479.10	IPR038418	6-PTP_synth/QueD_sf	HOMOLOGOUS_SUPERFAMILY	35709	36146	438	-
			Tetrahydrobiopterin biosynthesis enzymes-like	SUPERFAMILY	SSF55620				35712	36116	405	-
			PTPS	PFAM	PF01242	IPR007115	6-PTP_synth/QueD	FAMILY	35715	36119	405	-
ABMZ61_49	CDS	Hypothetical	Hypothetical protein						36169	36366	198	-
ABMZ61_50	CDS	DNA Modification	QueC-like queuosine biosynthesis Protein						36424	37485	1062	-
			Adenine nucleotide alpha hydrolases-like	SUPERFAMILY	SSF52402				36772	37485	714	-
			7-CYANO-7-DEAZAGUANINE SYNTHASE	PANTHER	PTHR42914	IPR018317	QueC	FAMILY	36775	37482	708	-
			HUPs	GENE3D	G3DSA:3.40.50.620	IPR014729	Rossmann-like_a/b/a_fold	HOMOLOGOUS_SUPERFAMILY	36787	37485	699	-
			QueC	PFAM	PF06508	IPR018317	QueC	FAMILY	36796	37479	684	-
ABMZ61_51	CDS	Hypothetical	Hypothetical protein						37496	37717	222	-
ABMZ61_52	CDS	DNA Modification	QueE-like radical SAM domain Protein						37717	38496	780	-
			QueE	PIRSF	PIRSF000370	IPR024924	7-CO-7-deazaguanine_synth-like	FAMILY	37720	38445	726	-
			QueE	HAMAP	MF_00917	IPR024924	7-CO-7-deazaguanine_synth-like	FAMILY	37720	38439	720	-
			RADICAL_SAM	PROSITE_PROFILES	PS51918	IPR007197	rSAM	DOMAIN	37720	38394	675	-
			Aldolase class I	GENE3D	G3DSA:3.20.20.70	IPR013785	Aldolase_TIM	HOMOLOGOUS_SUPERFAMILY	37720	38439	720	-
			7-CARBOXY-7-DEAZAGUANINE SYNTHASE	PANTHER	PTHR42836				37723	38436	714	-
			Radical_SAM	SFLD	SFLDS00029	IPR007197	rSAM	DOMAIN	38053	38370	318	-
			Radical SAM enzymes	SUPERFAMILY	SSF102114				38053	38379	327	-
ABMZ61_53	CDS	Hypothetical	Hypothetical protein						38560	39138	579	-
			Coil	COILS	Coil				38566	38772	207	-
			Coil	COILS	Coil				39001	39114	114	-
ABMZ61_54	CDS	Hypothetical	Hypothetical protein						39241	39900	660	-
ABMZ61_55	CDS	TX-TL	ATP-dependent helicase Protein						39900	41648	1749	-
			HELICASE_CTER	PROSITE_PROFILES	PS51194	IPR001650	Helicase_C-like	DOMAIN	40515	40946	432	-
				GENE3D	G3DSA:3.40.50.300	IPR027417	P-loop_NTPase	HOMOLOGOUS_SUPERFAMILY	40563	41102	540	-
			TYPE I RESTRICTION ENZYME ECOKI R PROTEIN	PANTHER	PTHR47396				40584	41645	1062	-
			P-loop containing nucleoside triphosphate hydrolases	SUPERFAMILY	SSF52540	IPR027417	P-loop_NTPase	HOMOLOGOUS_SUPERFAMILY	40605	41609	1005	-
			helicmild6	SMART	SM00490	IPR001650	Helicase_C-like	DOMAIN	40626	40871	246	-
			Helicase_C	PFAM	PF00271	IPR001650	Helicase_C-like	DOMAIN	40632	40922	291	-
			Non cytoplasmic domain	PHOBIUS	NON_CYTOPLASMIC_DOMAIN				41052	41066	15	+
			ultradead3	SMART	SM00487	IPR014001	Helicase_ATP-bd	DOMAIN	41106	41648	543	-
				GENE3D	G3DSA:3.40.50.300	IPR027417	P-loop_NTPase	HOMOLOGOUS_SUPERFAMILY	41127	41648	522	-
			HELICASE_ATP_BIND_1	PROSITE_PROFILES	PS51192	IPR014001	Helicase_ATP-bd	DOMAIN	41184	41609	426	-
			ResIII	PFAM	PF04851	IPR006935	Helicase/UvrB_N	DOMAIN	41184	41648	465	-
ABMZ61_56	CDS	TX-TL	Cas4-domain exonuclease Protein						41681	42595	915	-
				GENE3D	G3DSA:3.90.320.10	IPR011604	PDDEXK-like_dom_sf	HOMOLOGOUS_SUPERFAMILY	41846	42484	639	-
ABMZ61_57	CDS	Hypothetical	Hypothetical protein						42664	43545	882	-
			DUF669	PFAM	PF05037	IPR007731	DUF669	FAMILY	43156	43488	333	-
ABMZ61_58	CDS	TX-TL	AAA domain protein						43564	44298	735	-
			AAA_24	PFAM	PF13479				43636	44253	618	-
ABMZ61_59	CDS	TX-TL	DNA ligase Protein						44359	45333	975	-
				GENE3D	G3DSA:2.40.50.140	IPR012340	NA-bd_OB-fold	HOMOLOGOUS_SUPERFAMILY	44368	44748	381	-
			DNA LIGASE	PANTHER	PTHR47810	IPR050326	NAD_dep_DNA_ligaseB	FAMILY	44380	45333	954	-
			DNA_ligase_OB_2	PFAM	PF14743	IPR029319	DNA_ligase_OB	DOMAIN	44383	44622	240	-
			Nucleic acid-binding proteins	SUPERFAMILY	SSF50249	IPR012340	NA-bd_OB-fold	HOMOLOGOUS_SUPERFAMILY	44386	44835	450	-
			DNA ligase/mRNA capping enzyme, catalytic domain	SUPERFAMILY	SSF56091				44746	45276	531	-
				GENE3D	G3DSA:3.30.1490.70				44752	45300	549	-
ABMZ61_60	CDS	Hypothetical	Hypothetical protein						45369	45935	567	-
ABMZ61_61	CDS	TX-TL	Rnase H Protein						45932	46402	471	-
				GENE3D	G3DSA:3.30.420.10	IPR036397	RNaseH_sf	HOMOLOGOUS_SUPERFAMILY	45941	46402	462	-
			Ribonuclease H-like	SUPERFAMILY	SSF53098	IPR012337	RNaseH-like_sf	HOMOLOGOUS_SUPERFAMILY	45962	46396	435	-
			RNASE_H_1	PROSITE_PROFILES	PS50879	IPR002156	RNaseH_domain	DOMAIN	45965	46402	438	-
			RNase_H	PFAM	PF00075	IPR002156	RNaseH_domain	DOMAIN	45974	46396	423	-
ABMZ61_62	CDS	Hypothetical	Hypothetical protein						46402	46830	429	-
ABMZ61_63	CDS	Hypothetical	Hypothetical protein						46900	47640	741	-
			all-alpha NTP pyrophosphatases	SUPERFAMILY	SSF101386				47158	47373	216	-
				GENE3D	G3DSA:1.10.287.1080				47176	47451	276	-
ABMZ61_64	CDS	Hypothetical	Hypothetical protein						47643	50072	2430	-
			DUF3987	PFAM	PF13148	IPR025048	DUF3987	FAMILY	48003	48464	462	-
			Coil	COILS	Coil				49455	49538	84	-
ABMZ61_65	CDS	Hypothetical	Hypothetical protein						50076	50306	231	-
			Putative DNA-binding domain	SUPERFAMILY	SSF46955	IPR009061	DNA-bd_dom_put_sf	HOMOLOGOUS_SUPERFAMILY	50103	50273	171	-
ABMZ61_66	CDS	Hypothetical	Hypothetical protein						50366	51004	639	-
ABMZ61_67	CDS	Hypothetical	zinc finger domain protein						51006	51842	837	-
			DUF3268	PFAM	PF11672	IPR021686	DUF3268	FAMILY	51048	51392	345	-
ABMZ61_68	CDS	Hypothetical	Hypothetical protein						51845	52255	411	-
ABMZ61_69	CDS	Hypothetical	Hypothetical protein						52322	52570	249	-
ABMZ61_70	CDS	Hypothetical	Hypothetical protein						52567	52965	399	-
ABMZ61_71	CDS	Hypothetical	Hypothetical protein						52977	53207	231	-
ABMZ61_72	CDS	Hypothetical	Hypothetical protein						53204	53512	309	-
			SignalP-noTM	SIGNALP_EUK	SignalP-noTM				53456	53512	57	-
ABMZ61_73	CDS	Hypothetical	Hypothetical protein						53521	53910	390	-
			unknown	TMHMM	TMhelix				53815	53883	69	-
ABMZ61_74	CDS	Hypothetical	Hypothetical protein						53900	54253	354	-
ABMZ61_75	CDS	Hypothetical	Hypothetical protein						54320	54706	387	-
ABMZ61_76	CDS	Hypothetical	Hypothetical protein						54693	54947	255	-
ABMZ61_77	CDS	Hypothetical	Hypothetical protein						54934	55158	225	-
			Cytoplasmic domain	PHOBIUS	CYTOPLASMIC_DOMAIN				54937	54981	45	-
			unknown	TMHMM	TMhelix				54976	55044	69	-
			Transmembrane region	PHOBIUS	TRANSMEMBRANE				54982	55044	63	-
			Non cytoplasmic domain	PHOBIUS	NON_CYTOPLASMIC_DOMAIN				55045	55059	15	-
			Transmembrane region	PHOBIUS	TRANSMEMBRANE				55060	55140	81	-
			unknown	TMHMM	TMhelix				55072	55140	69	-
ABMZ61_78	CDS	Hypothetical	Hypothetical protein						55151	55864	714	-
			Non cytoplasmic domain	PHOBIUS	NON_CYTOPLASMIC_DOMAIN				55316	55330	15	-
ABMZ61_79	CDS	Hypothetical	Hypothetical protein						55864	56013	150	-
			Non cytoplasmic domain	PHOBIUS	NON_CYTOPLASMIC_DOMAIN				55867	56166	300	-
ABMZ61_80	CDS	Hypothetical	Hypothetical protein						56081	56665	585	-
			Signal peptide C-region	PHOBIUS	SIGNAL_PEPTIDE_C_REGION				56167	56181	15	-
			Signal peptide H-region	PHOBIUS	SIGNAL_PEPTIDE_H_REGION				56182	56217	36	-
			Signal peptide N-region	PHOBIUS	SIGNAL_PEPTIDE_N_REGION				56218	56262	45	-
ABMZ61_81	CDS	Hypothetical	Hypothetical protein						56784	56936	153	-
ABMZ61_82	CDS	Hypothetical	Hypothetical protein						56890	57069	180	-
			unknown	TMHMM	TMhelix				56911	56979	69	-
			unknown	TMHMM	TMhelix				56998	57057	60	-
			SignalP-TM	SIGNALP_EUK	SignalP-TM				57007	57069	63	-
ABMZ61_83	CDS	Hypothetical	Hypothetical protein						57059	57259	201	-
ABMZ61_84	CDS	Hypothetical	Hypothetical protein						57304	57468	165	-
ABMZ61_85	CDS	Hypothetical	Hypothetical protein						57526	57666	141	-
ABMZ61_86	CDS	Hypothetical	Hypothetical protein						57696	57899	204	-
ABMZ61_87	CDS	Hypothetical	Hypothetical protein						57902	58084	183	-
ABMZ61_88	CDS	Hypothetical	Hypothetical protein						58114	58314	201	-
ABMZ61_89	CDS	Hypothetical	Hypothetical protein						58384	58755	372	-
ABMZ61_90	CDS	Hypothetical	Hypothetical protein						58777	59352	576	-
ABMZ61_91	CDS	Hypothetical	Hypothetical protein						59453	59803	351	-
			Non cytoplasmic domain	PHOBIUS	NON_CYTOPLASMIC_DOMAIN				59891	60145	255	-
ABMZ61_92	CDS	Hypothetical	Hypothetical protein						59891	60196	306	-
			unknown	TMHMM	TMhelix				60086	60154	69	-
			Signal Peptide	PHOBIUS	SIGNAL_PEPTIDE				60146	60196	51	-
