# Supplementary material for: Isolation, Characterization, and Genomic Analysis of Bacteriophages Against Pseudomonas aeruginosa Clinical Isolates from Early and Chronic Cystic Fibrosis Patients for Potential Phage Therapy
Source: Microorganisms. 2025 Feb 26;13(3):511. doi: 10.3390/microorganisms13030511 (PMC11945000; doi:10.3390/microorganisms13030511)
Supplement: Supplementary file 1 [file microorganisms-13-00511-s001.zip › HTN3 Annotation.xls]

## Sheet: Pseudomonas phage vB_PaeM_HTN3 
Table S5: Annotated CDS of phage AA20
locus_tag	Type	Classification	Name	Database	Id	InterPro ID	InterPro Name	Minimum	Maximum	Length	Direction
ABMZ60_01	CDS	TX-TL	3'-5' exonuclease Protein					44206	44760	555	-
			exoiiiendus	SMART	SM00479	IPR013520	Exonuclease_RNaseT/DNA_pol3	44227	44757	531	-
				GENE3D	G3DSA:3.30.420.10	IPR036397	RNaseH_sf	44233	44760	528	-
			DNA POLYMERASE III SUBUNIT EPSILON	PANTHER	PTHR30231			44245	44757	513	-
			Ribonuclease H-like	SUPERFAMILY	SSF53098	IPR012337	RNaseH-like_sf	44245	44760	516	-
			DEDDh	CDD	cd06127			44257	44751	495	-
			RNase_T	PFAM	PF00929	IPR013520	Exonuclease_RNaseT/DNA_pol3	44263	44748	486	-
ABMZ60_02	CDS	Morphogenesis	baseplate spike Protein					27229	27894	666	+
				GENE3D	G3DSA:2.40.50.230	IPR037026	Vgr_OB-fold_dom_sf	27328	27624	297	+
			Gp138_N	PFAM	PF18352	IPR041599	Gp138_N	27334	27624	291	+
			disorder_prediction	MOBIDB_LITE	mobidb-lite			27832	27891	60	+
			Cytoplasmic domain	PHOBIUS	CYTOPLASMIC_DOMAIN			27848	27862	15	+
ABMZ60_03	CDS	Morphogenesis	baseplate wedge subunit Protein					27952	29205	1254	+
			Baseplate_J	PFAM	PF04865	IPR006949	Baseplate_J-like	28177	28656	480	+
ABMZ60_04	CDS	TX-TL	Dda-like helicase Protein					50368	51558	1191	-
				GENE3D	G3DSA:3.40.50.300	IPR027417	P-loop_NTPase	50371	50604	234	-
			P-loop containing nucleoside triphosphate hydrolases	SUPERFAMILY	SSF52540	IPR027417	P-loop_NTPase	50383	51522	1140	-
			UvrD_C_2	PFAM	PF13538	IPR027785	UvrD-like_helicase_C	50389	50523	135	-
			SF1_C_RecD	CDD	cd18809			50404	50523	120	-
				GENE3D	G3DSA:3.40.50.300	IPR027417	P-loop_NTPase	51007	51501	495	-
			AAA_30	PFAM	PF13604			51043	51432	390	-
ABMZ60_05	CDS	TX-TL	DNA helicase Protein					39140	40699	1560	-
				GENE3D	G3DSA:3.40.50.300	IPR027417	P-loop_NTPase	39146	39853	708	-
			SNF2/RAD54 HELICASE FAMILY	PANTHER	PTHR10799			39170	40624	1455	-
			HELICASE_CTER	PROSITE_PROFILES	PS51194	IPR001650	Helicase_C-like	39176	39622	447	-
			P-loop containing nucleoside triphosphate hydrolases	SUPERFAMILY	SSF52540	IPR027417	P-loop_NTPase	39176	39880	705	-
			SF2_C_SNF	CDD	cd18793	IPR049730	SNF2/RAD54-like_C	39275	39634	360	-
			helicmild6	SMART	SM00490	IPR001650	Helicase_C-like	39290	39538	249	-
			Helicase_C	PFAM	PF00271	IPR001650	Helicase_C-like	39290	39610	321	-
			SNF2-rel_dom	PFAM	PF00176	IPR000330	SNF2_N	39749	40591	843	-
			P-loop containing nucleoside triphosphate hydrolases	SUPERFAMILY	SSF52540	IPR027417	P-loop_NTPase	39851	40672	822	-
				GENE3D	G3DSA:3.40.50.10810	IPR038718	SNF2-like_sf	39992	40654	663	-
ABMZ60_06	CDS	TX-TL	DNA helicase Protein					40696	41106	411	-
ABMZ60_07	CDS	TX-TL	DNA polymerase III subunit alpha Protein					41099	44206	3108	-
			Coil	COILS	Coil			41657	41761	105	-
			bZIP	CDD	cd14686			41666	41773	108	-
			DNA POLYMERASE III SUBUNIT ALPHA	PANTHER	PTHR32294	IPR004805	DnaE2/DnaE/PolC	41870	43663	1794	-
			DNA_pol3_finger	PFAM	PF17657	IPR040982	DNA_pol3_finger	42230	42688	459	-
			DNA_pol3_alpha	PFAM	PF07733	IPR011708	DNA_pol3_alpha_NTPase_dom	42713	43438	726	-
				GENE3D	G3DSA:3.20.20.140			43889	44206	318	-
ABMZ60_08	CDS	TX-TL	DNA primase Protein					55754	57484	1731	+
			VapE-like_dom	PFAM	PF05272	IPR007936	VapE-like_dom	56336	56848	513	+
ABMZ60_09	CDS	Hypothetical	DUF6011 domain-containing protein					4951	5883	933	-
			DUF6011	PFAM	PF19474	IPR046053	DUF6011	4960	5067	108	-
			Coil	COILS	Coil			5347	5418	72	-
			Coil	COILS	Coil			5560	5622	63	-
ABMZ60_10	CDS	TX-TL	FAD-dependent thymidylate synthase Protein					46072	46989	918	-
			FLAVIN-DEPENDENT THYMIDYLATE SYNTHASE	PANTHER	PTHR34934	IPR003669	Thymidylate_synthase_ThyX	46312	46989	678	-
			Thymidylate synthase-complementing protein Thy1	SUPERFAMILY	SSF69796	IPR036098	Thymidylate_synthase_ThyX_sf	46342	46848	507	-
			THYX	PROSITE_PROFILES	PS51331	IPR003669	Thymidylate_synthase_ThyX	46351	46989	639	-
				GENE3D	G3DSA:3.30.1360.170	IPR036098	Thymidylate_synthase_ThyX_sf	46351	46986	636	-
			Thy1	PFAM	PF02511	IPR003669	Thymidylate_synthase_ThyX	46378	46974	597	-
			ThyX	CDD	cd20175	IPR003669	Thymidylate_synthase_ThyX	46387	46980	594	-
ABMZ60_11	CDS	Morphogenesis	head maturation protease Protein					12172	13608	1437	+
			DUF2213	PFAM	PF09979	IPR016913	UCP029215	12187	12696	510	+
			disorder_prediction	MOBIDB_LITE	mobidb-lite			12748	12810	63	+
			disorder_prediction	MOBIDB_LITE	mobidb-lite			12880	13014	135	+
			Coil	COILS	Coil			13150	13212	63	+
			disorder_prediction	MOBIDB_LITE	mobidb-lite			13216	13284	69	+
			disorder_prediction	MOBIDB_LITE	mobidb-lite			13525	13605	81	+
ABMZ60_12	CDS	Morphogenesis	head morphogenesis Protein					10333	11169	837	+
			Phage_Mu_F	PFAM	PF04233	IPR006528	Phage_head_morphogenesis_dom	10858	11151	294	+
			phageSPP1_gp7	NCBIFAM	TIGR01641	IPR006528	Phage_head_morphogenesis_dom	10870	11163	294	+
			disorder_prediction	MOBIDB_LITE	mobidb-lite			11189	11272	84	+
ABMZ60_13	CDS	Morphogenesis	head protein					16423	16821	399	+
ABMZ60_14	CDS	Hypothetical	hypothetical protein					30721	33615	2895	+
			pyocin_knob	CDD	cd19958			31174	31413	240	+
ABMZ60_15	CDS	Hypothetical	hypothetical protein					29202	30716	1515	+
			DUF2612	PFAM	PF11041	IPR021283	DUF2612	29235	29669	435	+
ABMZ60_16	CDS	Hypothetical	hypothetical protein					54339	55415	1077	+
			RepB_primase	PFAM	PF16793	IPR039459	RepB-like_DNA_primase_dom	54411	55304	894	+
				GENE3D	G3DSA:3.30.70.1790			54633	54992	360	+
			Non cytoplasmic domain	PHOBIUS	NON_CYTOPLASMIC_DOMAIN			55421	55435	15	+
ABMZ60_17	CDS	Hypothetical	hypothetical protein					48213	49214	1002	-
			FAD/NAD(P)-binding domain	SUPERFAMILY	SSF51905	IPR036188	FAD/NAD-bd_sf	48387	49208	822	-
ABMZ60_18	CDS	Hypothetical	hypothetical protein					37440	38336	897	-
			disorder_prediction	MOBIDB_LITE	mobidb-lite			37443	37505	63	-
ABMZ60_19	CDS	Hypothetical	hypothetical protein					49319	50209	891	-
			disorder_prediction	MOBIDB_LITE	mobidb-lite			49322	49417	96	-
			disorder_prediction	MOBIDB_LITE	mobidb-lite			49607	50209	603	-
			Coil	COILS	Coil			49667	50164	498	-
ABMZ60_20	CDS	Hypothetical	hypothetical protein					25777	26640	864	+
ABMZ60_21	CDS	Hypothetical	hypothetical protein					53051	53893	843	+
			disorder_prediction	MOBIDB_LITE	mobidb-lite			53171	53248	78	+
			Coil	COILS	Coil			53243	53326	84	+
			Coil	COILS	Coil			53387	53470	84	+
ABMZ60_22	CDS	Hypothetical	hypothetical protein					52135	52920	786	+
ABMZ60_23	CDS	Hypothetical	hypothetical protein					2943	3722	780	-
			DUF2786	PFAM	PF10979	IPR024498	DUF2786	3567	3683	117	-
ABMZ60_24	CDS	Lysis	Glycosyl hydrolase					34045	34707	663	+
			Lysozyme-like	SUPERFAMILY	SSF53955	IPR023346	Lysozyme-like_dom_sf	34078	34692	615	+
				GENE3D	G3DSA:1.10.530.10			34078	34692	615	+
			FAMILY PROTEIN, PUTATIVE-RELATED	PANTHER	PTHR34408			34114	34671	558	+
			Glyco_hydro_19	PFAM	PF00182	IPR000726	Glyco_hydro_19_cat	34402	34575	174	+
ABMZ60_25	CDS	Hypothetical	hypothetical protein					62095	62742	648	-
ABMZ60_26	CDS	Hypothetical	hypothetical protein					13612	14247	636	+
ABMZ60_27	CDS	Hypothetical	hypothetical protein					38425	39045	621	-
			Coil	COILS	Coil			38824	38907	84	-
ABMZ60_28	CDS	Hypothetical	hypothetical protein					59184	59798	615	-
			Coil	COILS	Coil			59433	59537	105	-
			disorder_prediction	MOBIDB_LITE	mobidb-lite			59511	59624	114	-
ABMZ60_29	CDS	Hypothetical	hypothetical protein					36779	37384	606	-
			Cytoplasmic domain	PHOBIUS	CYTOPLASMIC_DOMAIN			36782	36865	84	-
			unknown	TMHMM	TMhelix			36863	36931	69	-
			Transmembrane region	PHOBIUS	TRANSMEMBRANE			36866	36931	66	-
			Non cytoplasmic domain	PHOBIUS	NON_CYTOPLASMIC_DOMAIN			36932	36964	33	-
			Transmembrane region	PHOBIUS	TRANSMEMBRANE			36965	37036	72	-
			unknown	TMHMM	TMhelix			36968	37036	69	-
			Cytoplasmic domain	PHOBIUS	CYTOPLASMIC_DOMAIN			37037	37384	348	-
			Coil	COILS	Coil			37085	37183	99	-
			unknown	TMHMM	TMhelix			37289	37357	69	-
ABMZ60_30	CDS	Hypothetical	hypothetical protein					59990	60595	606	-
			disorder_prediction	MOBIDB_LITE	mobidb-lite			59993	60253	261	-
ABMZ60_31	CDS	Hypothetical	hypothetical protein					22160	22753	594	+
ABMZ60_32	CDS	Hypothetical	hypothetical protein					4262	4849	588	-
ABMZ60_33	CDS	Hypothetical	hypothetical protein					58443	59021	579	+
			disorder_prediction	MOBIDB_LITE	mobidb-lite			58923	59018	96	+
ABMZ60_34	CDS	Hypothetical	hypothetical protein					26640	27173	534	+
ABMZ60_35	CDS	Hypothetical	hypothetical protein					57577	58122	546	+
			disorder_prediction	MOBIDB_LITE	mobidb-lite			58018	58119	102	+
ABMZ60_36	CDS	Hypothetical	hypothetical protein					15507	15944	438	+
ABMZ60_37	CDS	Hypothetical	hypothetical protein					3809	4246	438	-
			unknown	TMHMM	TMhelix			3833	3901	69	-
			unknown	TMHMM	TMhelix			4067	4135	69	-
			unknown	TMHMM	TMhelix			4145	4213	69	-
ABMZ60_38	CDS	Hypothetical	hypothetical protein					2506	2940	435	-
			Cytoplasmic domain	PHOBIUS	CYTOPLASMIC_DOMAIN			2509	2523	15	-
			Transmembrane region	PHOBIUS	TRANSMEMBRANE			2524	2595	72	-
			unknown	TMHMM	TMhelix			2527	2595	69	-
			Non cytoplasmic domain	PHOBIUS	NON_CYTOPLASMIC_DOMAIN			2596	2838	243	-
			unknown	TMHMM	TMhelix			2839	2907	69	-
			Signal Peptide	PHOBIUS	SIGNAL_PEPTIDE			2839	2940	102	-
ABMZ60_39	CDS	Hypothetical	hypothetical protein					51545	51967	423	-
			disorder_prediction	MOBIDB_LITE	mobidb-lite			52135	52221	87	+
ABMZ60_40	CDS	Hypothetical	hypothetical protein					7455	7856	402	-
ABMZ60_41	CDS	Hypothetical	hypothetical protein					1513	1896	384	-
ABMZ60_42	CDS	Hypothetical	hypothetical protein					20319	20669	351	+
				GENE3D	G3DSA:3.10.450.40			20340	20651	312	+
ABMZ60_43	CDS	Hypothetical	hypothetical protein					2111	2461	351	-
ABMZ60_44	CDS	Hypothetical	hypothetical protein					5987	6334	348	-
			Coil	COILS	Coil			6242	6304	63	-
ABMZ60_45	CDS	Hypothetical	hypothetical protein					61772	62098	327	-
ABMZ60_46	CDS	Hypothetical	hypothetical protein					60605	60922	318	-
ABMZ60_47	CDS	Hypothetical	hypothetical protein					6583	6894	312	-
ABMZ60_48	CDS	Hypothetical	hypothetical protein					64852	65154	303	-
ABMZ60_49	CDS	Hypothetical	hypothetical protein					47207	47473	267	-
ABMZ60_50	CDS	Hypothetical	hypothetical protein					34732	34983	252	-
ABMZ60_51	CDS	Hypothetical	hypothetical protein					47893	48123	231	-
ABMZ60_52	CDS	Hypothetical	hypothetical protein					61201	61428	228	-
ABMZ60_53	CDS	Hypothetical	hypothetical protein					61482	61706	225	-
ABMZ60_54	CDS	Hypothetical	hypothetical protein					60970	61191	222	-
ABMZ60_55	CDS	Hypothetical	hypothetical protein					47675	47893	219	-
ABMZ60_56	CDS	Hypothetical	hypothetical protein					1893	2111	219	-
ABMZ60_57	CDS	Hypothetical	hypothetical protein					63167	63382	216	-
ABMZ60_58	CDS	Hypothetical	hypothetical protein					62770	62982	213	-
ABMZ60_59	CDS	Hypothetical	hypothetical protein					46989	47195	207	-
ABMZ60_60	CDS	Hypothetical	hypothetical protein					6900	7103	204	-
			Non cytoplasmic domain	PHOBIUS	NON_CYTOPLASMIC_DOMAIN			6903	7010	108	-
			disorder_prediction	MOBIDB_LITE	mobidb-lite			6903	6980	78	-
			Signal Peptide	PHOBIUS	SIGNAL_PEPTIDE			7011	7103	93	-
ABMZ60_61	CDS	Hypothetical	hypothetical protein					63379	63579	201	-
ABMZ60_62	CDS	Hypothetical	hypothetical protein					45879	46070	192	-
ABMZ60_63	CDS	Hypothetical	hypothetical protein					62979	63170	192	-
ABMZ60_64	CDS	Hypothetical	hypothetical protein					63970	64158	189	-
ABMZ60_65	CDS	Hypothetical	hypothetical protein					65432	65620	189	-
ABMZ60_66	CDS	Hypothetical	hypothetical protein					55421	55606	186	+
			Transmembrane region	PHOBIUS	TRANSMEMBRANE			55436	55498	63	+
			unknown	TMHMM	TMhelix			55439	55498	60	+
			Cytoplasmic domain	PHOBIUS	CYTOPLASMIC_DOMAIN			55499	55516	18	+
			Transmembrane region	PHOBIUS	TRANSMEMBRANE			55517	55588	72	+
			unknown	TMHMM	TMhelix			55526	55594	69	+
			Non cytoplasmic domain	PHOBIUS	NON_CYTOPLASMIC_DOMAIN			55589	55603	15	+
ABMZ60_67	CDS	Hypothetical	hypothetical protein					63704	63889	186	-
ABMZ60_68	CDS	Hypothetical	hypothetical protein					65166	65312	147	-
			Coil	COILS	Coil			65244	65306	63	-
ABMZ60_69	CDS	Hypothetical	hypothetical protein					11392	11529	138	+
			unknown	TMHMM	TMhelix			11452	11520	69	+
			Transmembrane region	PHOBIUS	TRANSMEMBRANE			11452	11523	72	+
ABMZ60_70	CDS	Hypothetical	hypothetical protein					4859	4954	96	-
			unknown	TMHMM	TMhelix			4865	4921	57	-
ABMZ60_71	CDS	Hypothetical	hypothetical protein					22763	23191	429	+
ABMZ60_72	CDS	Hypothetical	hypothetical protein					11189	11395	207	+
			Cytoplasmic domain	PHOBIUS	CYTOPLASMIC_DOMAIN			11392	11451	60	+
ABMZ60_73	CDS	DNA Packaging	major head protein					14257	15405	1149	+
ABMZ60_74	CDS	TX-TL	MazG-like pyrophosphatase Protein					36228	36782	555	-
				GENE3D	G3DSA:1.10.287.1080			36531	36773	243	-
			all-alpha NTP pyrophosphatases	SUPERFAMILY	SSF101386			36537	36755	219	-
			NTP-PPase_u3	CDD	cd11540			36549	36755	207	-
ABMZ60_75	CDS	Hypothetical	phage protein					53893	54342	450	+
ABMZ60_76	CDS	TX-TL	polynucleotide kinase/phosphorylase Protein					44836	45876	1041	-
			disorder_prediction	MOBIDB_LITE	mobidb-lite			45205	45276	72	-
			disorder_prediction	MOBIDB_LITE	mobidb-lite			45316	45375	60	-
				GENE3D	G3DSA:3.40.50.1000	IPR023214	HAD_sf	45421	45855	435	-
			HAD-like	SUPERFAMILY	SSF56784	IPR036412	HAD-like_sf	45433	45852	420	-
ABMZ60_77	CDS	TX-TL	putative DNA ligase Protein					35263	36174	912	-
				GENE3D	G3DSA:2.40.50.140	IPR012340	NA-bd_OB-fold	35281	35619	339	-
			DNA LIGASE	PANTHER	PTHR47810			35290	36171	882	-
			DNA_ligase_OB_2	PFAM	PF14743	IPR029319	DNA_ligase_OB	35290	35493	204	-
			Nucleic acid-binding proteins	SUPERFAMILY	SSF50249	IPR012340	NA-bd_OB-fold	35293	35706	414	-
			DNA binding					35407	35424	18	-
			DNA ligase/mRNA capping enzyme, catalytic domain	SUPERFAMILY	SSF56091			35614	36171	558	-
			Adenylation DNA ligase like					35614	36171	558	-
				GENE3D	G3DSA:3.30.1490.70			35623	36171	549	-
			DNA_ligase_A_M	PFAM	PF01068	IPR012310	DNA_ligase_ATP-dep_cent	35650	36168	519	-
ABMZ60_78	CDS	Morphogenesis	putative minor head protein					8036	10333	2298	+
			Abc1-like	PFAM	PF06381	IPR024459	Acb1-like	8366	9415	1050	+
			disorder_prediction	MOBIDB_LITE	mobidb-lite			9428	9757	330	+
			Coil	COILS	Coil			9551	9613	63	+
			Coil	COILS	Coil			9737	9799	63	+
			disorder_prediction	MOBIDB_LITE	mobidb-lite			9800	9895	96	+
			InPase	PFAM	PF18823	IPR041595	Inorganic_Pase	9935	10294	360	+
ABMZ60_79	CDS	Morphogenesis	putative structural protein					16829	17380	552	+
ABMZ60_80	CDS	Morphogenesis	putative structural protein					20671	21099	429	+
			disorder_prediction	MOBIDB_LITE	mobidb-lite			20713	21096	384	+
ABMZ60_81	CDS	Morphogenesis	tail assembly chaperone Protein					47473	47691	219	-
ABMZ60_82	CDS	Morphogenesis	tail completion or Neck1 protein					17377	17958	582	+
ABMZ60_83	CDS	Morphogenesis	tail fiber protein					21612	22151	540	+
			Non cytoplasmic domain	PHOBIUS	NON_CYTOPLASMIC_DOMAIN			21657	22148	492	+
ABMZ60_84	CDS	Morphogenesis	tail fiber protein					21109	21612	504	+
			Signal Peptide	PHOBIUS	SIGNAL_PEPTIDE			21612	21656	45	+
ABMZ60_85	CDS	Morphogenesis	tail fiber protein					19547	19999	453	+
ABMZ60_86	CDS	Morphogenesis	tail fiber protein					33617	34045	429	+
ABMZ60_87	CDS	Morphogenesis	tail length tape-measure protein					64161	64805	645	-
			Coil	COILS	Coil			64317	64421	105	-
ABMZ60_88	CDS	Morphogenesis	tail sheath Protein					17975	19489	1515	+
			DUF3383	PFAM	PF11863	IPR021808	DUF3383	17987	19474	1488	+
ABMZ60_89	CDS	DNA Packaging	terminase large subunit Protein					31	1476	1446	+
				PANTHER	PTHR39184			103	1281	1179	+
				GENE3D	G3DSA:3.40.50.300	IPR027417	P-loop_NTPase	103	717	615	+
			Terminase_3	PFAM	PF04466	IPR035412	Terminase_L_N	139	711	573	+
			Terminase 3					139	>1077	>939	+
			phage_term_2	NCBIFAM	TIGR01547	IPR006437	Phage_terminase_lsu	142	897	756	+
				GENE3D	G3DSA:3.30.420.240			733	1440	708	+
ABMZ60_90	CDS	Lysis	transglycosylase Protein					23195	25777	2583	+
			Coil	COILS	Coil			23219	23302	84	+
			Coil	COILS	Coil			23930	23992	63	+
			disorder_prediction	MOBIDB_LITE	mobidb-lite			24221	24325	105	+
			Coil	COILS	Coil			24278	24349	72	+
			SOLUBLE LYTIC MUREIN TRANSGLYCOSYLASE-RELATED	PANTHER	PTHR37423			24356	24937	582	+
			Lysozyme-like	SUPERFAMILY	SSF53955	IPR023346	Lysozyme-like_dom_sf	24635	24985	351	+
				GENE3D	G3DSA:1.10.530.10			24644	25051	408	+
			SLT	PFAM	PF01464	IPR008258	Transglycosylase_SLT_dom_1	24668	24952	285	+
			LT-like	CDD	cd00254			24701	24997	297	+
			LT-like					24701	24997	297	+
			TRANSGLYCOSYLASE	PROSITE_PATTERNS	PS00922	IPR000189	Transglyc_AS	24722	24808	87	+
			disorder_prediction	MOBIDB_LITE	mobidb-lite			25070	25171	102	+
ABMZ60_91	CDS	Morphogenesis	virion structural protein					15959	16426	468	+
			DUF4054	PFAM	PF13262	IPR025127	DUF4054	15983	16342	360	+
ABMZ60_92	CDS	Morphogenesis	virion structural protein					19999	20322	324	+
