# Supplementary material for: Isolation, Characterization, and Genomic Analysis of Bacteriophages Against Pseudomonas aeruginosa Clinical Isolates from Early and Chronic Cystic Fibrosis Patients for Potential Phage Therapy
Source: Microorganisms. 2025 Feb 26;13(3):511. doi: 10.3390/microorganisms13030511 (PMC11945000; doi:10.3390/microorganisms13030511)
Supplement: Supplementary file 1 [file microorganisms-13-00511-s001.zip › HTN4 Annotation.xls]

## Sheet: Pseudomonas phage vB_PaeM_HTN4 
Table S6: Annotated CDS of phage AC20
locus_tag	Type	Classification	Name	Database	ID	InterPro ID	InterPro Name	Minimum	Maximum	Length	Strand
ABMZ59_01	CDS	DNA Packaging	terminase large subunit Protein					21	1403	1383	+
				PANTHER	PTHR39184			30	1208	1179	+
				GENE3D	G3DSA:3.40.50.300	IPR027417	P-loop_NTPase	30	644	615	+
			Terminase_3	PFAM	PF04466	IPR035412	Terminase_L_N	66	638	573	+
			phage_term_2	NCBIFAM	TIGR01547	IPR006437	Phage_terminase_lsu	69	824	756	+
				GENE3D	G3DSA:3.30.420.240			660	1367	708	+
ABMZ59_02	CDS	Hypothetical	hypothetical protein					1439	1822	384	-
ABMZ59_03	CDS	Hypothetical	hypothetical protein					1819	2037	219	-
ABMZ59_04	CDS	Hypothetical	hypothetical protein					2037	2387	351	-
ABMZ59_05	CDS	Hypothetical	hypothetical protein					2432	2833	402	-
			unknown	TMHMM	TMhelix			2444	2503	60	-
			unknown	TMHMM	TMhelix			2732	2800	69	-
ABMZ59_06	CDS	Hypothetical	DUF2786 domain-containing protein					2836	3615	780	-
			DUF2786	PFAM	PF10979	IPR024498	DUF2786	3460	3576	117	-
ABMZ59_07	CDS	Hypothetical	hypothetical protein					3701	4138	438	-
			unknown	TMHMM	TMhelix			3725	3793	69	-
			unknown	TMHMM	TMhelix			3959	4027	69	-
			unknown	TMHMM	TMhelix			4037	4105	69	-
ABMZ59_08	CDS	Hypothetical	hypothetical protein					4155	4742	588	-
ABMZ59_09	CDS	Hypothetical	hypothetical protein					4752	4847	96	-
			unknown	TMHMM	TMhelix			4761	4814	54	-
ABMZ59_10	CDS	Hypothetical	DUF6011 domain-containing protein					4844	5776	933	-
			DUF6011	PFAM	PF19474	IPR046053	DUF6011	4853	4960	108	-
			Coil	COILS	Coil			5240	5311	72	-
			Coil	COILS	Coil			5453	5515	63	-
ABMZ59_11	CDS	Hypothetical	hypothetical protein					5880	6227	348	-
			Coil	COILS	Coil			6135	6197	63	-
ABMZ59_12	CDS	Hypothetical	hypothetical protein					6476	6787	312	-
ABMZ59_13	CDS	Hypothetical	hypothetical protein					6793	6996	204	-
ABMZ59_14	CDS	Hypothetical	hypothetical protein					6993	7316	324	-
			SignalP-noTM	SIGNALP_EUK	SignalP-noTM			7263	7316	54	-
ABMZ59_15	CDS	Hypothetical	hypothetical protein					7348	7749	402	-
ABMZ59_16	CDS	Morphogenesis	minor head protein					7929	10226	2298	+
			Abc1-like	PFAM	PF06381	IPR024459	Acb1-like	8259	9308	1050	+
			Coil	COILS	Coil			9444	9506	63	+
			Coil	COILS	Coil			9630	9692	63	+
			InPase	PFAM	PF18823	IPR041595	Inorganic_Pase	9828	10187	360	+
ABMZ59_17	CDS	Morphogenesis	head morphogenesis Protein					10226	11062	837	+
			Phage_Mu_F	PFAM	PF04233	IPR006528	Phage_head_morphogenesis_dom	10751	11044	294	+
			phageSPP1_gp7	NCBIFAM	TIGR01641	IPR006528	Phage_head_morphogenesis_dom	10763	11056	294	+
ABMZ59_18	CDS	Hypothetical	hypothetical protein					11082	11288	207	+
			Cytoplasmic domain	PHOBIUS	CYTOPLASMIC_DOMAIN			11285	11344	60	+
ABMZ59_19	CDS	Hypothetical	hypothetical protein					11285	11422	138	+
			unknown	TMHMM	TMhelix			11345	11413	69	+
			Transmembrane region	PHOBIUS	TRANSMEMBRANE			11345	11416	72	+
ABMZ59_20	CDS	Morphogenesis	head maturation protease Protein					11938	13374	1437	+
			DUF2213	PFAM	PF09979	IPR016913	UCP029215	11953	12462	510	+
ABMZ59_21	CDS	Morphogenesis	virion structural protein					13378	14013	636	+
ABMZ59_22	CDS	Morphogenesis	major head protein					14023	15171	1149	+
			DUF2184	PFAM	PF09950	IPR020049	Major_capsid-like	14419	14979	561	+
ABMZ59_23	CDS	Hypothetical	hypothetical protein					15273	15710	438	+
ABMZ59_24	CDS	Morphogenesis	virion structural protein					15725	16192	468	+
			DUF4054	PFAM	PF13262	IPR025127	DUF4054	15749	16108	360	+
ABMZ59_25	CDS	Hypothetical	hypothetical protein					16189	16587	399	+
ABMZ59_26	CDS	Hypothetical	hypothetical protein					16595	17146	552	+
ABMZ59_27	CDS	Morphogenesis	tail completion or Neck1 protein					17143	17724	582	+
ABMZ59_28	CDS	Morphogenesis	tail sheath Protein					17741	19255	1515	+
			DUF3383	PFAM	PF11863	IPR021808	DUF3383	17753	19240	1488	+
ABMZ59_29	CDS	Morphogenesis	tail fiber protein					19313	19765	453	+
ABMZ59_30	CDS	Morphogenesis	virion structural protein					19765	20088	324	+
ABMZ59_31	CDS	Hypothetical	hypothetical protein					20085	20435	351	+
				GENE3D	G3DSA:3.10.450.40			20106	20417	312	+
ABMZ59_32	CDS	Hypothetical	hypothetical protein					20437	20865	429	+
ABMZ59_33	CDS	Morphogenesis	tail fiber protein					20875	21378	504	+
			Signal Peptide	PHOBIUS	SIGNAL_PEPTIDE			21378	21422	45	+
ABMZ59_34	CDS	Morphogenesis	tail fiber protein					21378	21917	540	+
			Non cytoplasmic domain	PHOBIUS	NON_CYTOPLASMIC_DOMAIN			21423	21914	492	+
ABMZ59_35	CDS	Morphogenesis	tail fiber protein					21926	22519	594	+
ABMZ59_36	CDS	Hypothetical	hypothetical protein					22529	22957	429	+
ABMZ59_37	CDS	Lysis	putative tail protein containing transglycosylase					22961	25543	2583	+
			Coil	COILS	Coil			22985	23068	84	+
			Coil	COILS	Coil			23696	23758	63	+
			Coil	COILS	Coil			24044	24115	72	+
			SOLUBLE LYTIC MUREIN TRANSGLYCOSYLASE-RELATED	PANTHER	PTHR37423			24122	24712	591	+
			Lysozyme-like	SUPERFAMILY	SSF53955	IPR023346	Lysozyme-like_dom_sf	24401	24751	351	+
				GENE3D	G3DSA:1.10.530.10			24410	24817	408	+
			SLT	PFAM	PF01464	IPR008258	Transglycosylase_SLT_dom_1	24434	24718	285	+
			LT-like	CDD	cd00254			24467	24763	297	+
			TRANSGLYCOSYLASE	PROSITE_PATTERNS	PS00922	IPR000189	Transglyc_AS	24488	24574	87	+
ABMZ59_38	CDS	Hypothetical	hypothetical protein					25543	26406	864	+
ABMZ59_39	CDS	Hypothetical	hypothetical protein					26406	26939	534	+
ABMZ59_40	CDS	Morphogenesis	baseplate spike Protein					26995	27660	666	+
				GENE3D	G3DSA:2.40.50.230	IPR037026	Vgr_OB-fold_dom_sf	27094	27390	297	+
			Gp138_N	PFAM	PF18352	IPR041599	Gp138_N	27100	27390	291	+
ABMZ59_41	CDS	Morphogenesis	baseplate protein					27671	27787	117	+
ABMZ59_42	CDS	Morphogenesis	baseplate J/gp47 family protein					27845	29095	1251	+
			Baseplate_J	PFAM	PF04865	IPR006949	Baseplate_J-like	28070	28549	480	+
ABMZ59_43	CDS	Hypothetical	DUF2612 domain-containing protein					29095	30609	1515	+
			DUF2612	PFAM	PF11041	IPR021283	DUF2612	29128	29562	435	+
ABMZ59_44	CDS	Morphogenesis	tail protein					30614	33508	2895	+
			pyocin_knob	CDD	cd19958			31067	31306	240	+
ABMZ59_45	CDS	Hypothetical	hypothetical protein					33510	33938	429	+
ABMZ59_46	CDS	Lysis	endolysin Protein					33938	34600	663	+
			Lysozyme-like	SUPERFAMILY	SSF53955	IPR023346	Lysozyme-like_dom_sf	33971	34585	615	+
				GENE3D	G3DSA:1.10.530.10			33971	34585	615	+
			FAMILY PROTEIN, PUTATIVE-RELATED	PANTHER	PTHR34408			34007	34564	558	+
			Glyco_hydro_19	PFAM	PF00182	IPR000726	Glyco_hydro_19_cat	34295	34465	171	+
ABMZ59_47	CDS	Hypothetical	hypothetical protein					34625	34876	252	-
ABMZ59_48	CDS	Hypothetical	hypothetical protein					34916	35113	198	+
ABMZ59_49	CDS	TX-TL	DNA ligase, phage-associated Protein					35156	36067	912	-
				GENE3D	G3DSA:2.40.50.140	IPR012340	NA-bd_OB-fold	35174	35512	339	-
			DNA LIGASE	PANTHER	PTHR47810			35183	36013	831	-
			DNA_ligase_OB_2	PFAM	PF14743	IPR029319	DNA_ligase_OB	35183	35386	204	-
			Nucleic acid-binding proteins	SUPERFAMILY	SSF50249	IPR012340	NA-bd_OB-fold	35186	35599	414	-
			DNA ligase/mRNA capping enzyme, catalytic domain	SUPERFAMILY	SSF56091			35507	36064	558	-
				GENE3D	G3DSA:3.30.1490.70			35516	36064	549	-
			DNA_ligase_A_M	PFAM	PF01068	IPR012310	DNA_ligase_ATP-dep_cent	35543	36013	471	-
			Coil	COILS	Coil			35669	35731	63	-
ABMZ59_50	CDS	TX-TL	MazG-like pyrophosphatase Protein					36121	36675	555	-
				GENE3D	G3DSA:1.10.287.1080			36424	36666	243	-
			all-alpha NTP pyrophosphatases	SUPERFAMILY	SSF101386			36430	36648	219	-
			NTP-PPase_u3	CDD	cd11540			36442	36648	207	-
ABMZ59_51	CDS	Hypothetical	hypothetical protein					36672	37277	606	-
			Cytoplasmic domain	PHOBIUS	CYTOPLASMIC_DOMAIN			36675	36758	84	-
			unknown	TMHMM	TMhelix			36756	36824	69	-
			Transmembrane region	PHOBIUS	TRANSMEMBRANE			36759	36824	66	-
			Non cytoplasmic domain	PHOBIUS	NON_CYTOPLASMIC_DOMAIN			36825	36857	33	-
			Transmembrane region	PHOBIUS	TRANSMEMBRANE			36858	36929	72	-
			unknown	TMHMM	TMhelix			36861	36929	69	-
			Cytoplasmic domain	PHOBIUS	CYTOPLASMIC_DOMAIN			36930	37277	348	-
			Coil	COILS	Coil			36978	37076	99	-
			unknown	TMHMM	TMhelix			37182	37250	69	-
ABMZ59_52	CDS	Hypothetical	hypothetical protein					37334	38230	897	-
ABMZ59_53	CDS	Hypothetical	hypothetical protein					38319	38939	621	-
			Coil	COILS	Coil			38718	38801	84	-
ABMZ59_54	CDS	TX-TL	DNA helicase Protein					39034	40593	1560	-
				GENE3D	G3DSA:3.40.50.300	IPR027417	P-loop_NTPase	39040	39747	708	-
			SNF2/RAD54 HELICASE FAMILY	PANTHER	PTHR10799			39064	40518	1455	-
			HELICASE_CTER	PROSITE_PROFILES	PS51194	IPR001650	Helicase_C-like	39070	39516	447	-
			P-loop containing nucleoside triphosphate hydrolases	SUPERFAMILY	SSF52540	IPR027417	P-loop_NTPase	39070	39774	705	-
			SF2_C_SNF	CDD	cd18793	IPR049730	SNF2/RAD54-like_C	39169	39528	360	-
			helicmild6	SMART	SM00490	IPR001650	Helicase_C-like	39184	39432	249	-
			Helicase_C	PFAM	PF00271	IPR001650	Helicase_C-like	39184	39504	321	-
			SNF2-rel_dom	PFAM	PF00176	IPR000330	SNF2_N	39643	40485	843	-
			P-loop containing nucleoside triphosphate hydrolases	SUPERFAMILY	SSF52540	IPR027417	P-loop_NTPase	39745	40566	822	-
				GENE3D	G3DSA:3.40.50.10810	IPR038718	SNF2-like_sf	39877	40548	672	-
ABMZ59_55	CDS	Hypothetical	hypothetical protein					40590	41000	411	-
ABMZ59_56	CDS	TX-TL	DNA polymerase III subunit alpha Protein					40993	44100	3108	-
			Coil	COILS	Coil			41551	41634	84	-
			bZIP	CDD	cd14686			41560	41667	108	-
			DNA POLYMERASE III SUBUNIT ALPHA	PANTHER	PTHR32294	IPR004805	DnaE2/DnaE/PolC	41764	43557	1794	-
			DNA_pol3_finger	PFAM	PF17657	IPR040982	DNA_pol3_finger	42124	42582	459	-
			DNA_pol3_alpha	PFAM	PF07733	IPR011708	DNA_pol3_alpha_NTPase_dom	42607	43332	726	-
				GENE3D	G3DSA:3.20.20.140			43789	44100	312	-
ABMZ59_57	CDS	TX-TL	3'-5' exonuclease Protein					44100	44654	555	-
			exoiiiendus	SMART	SM00479	IPR013520	Exonuclease_RNaseT/DNA_pol3	44121	44651	531	-
				GENE3D	G3DSA:3.30.420.10	IPR036397	RNaseH_sf	44130	44654	525	-
			DNA POLYMERASE III SUBUNIT EPSILON	PANTHER	PTHR30231			44139	44651	513	-
			Ribonuclease H-like	SUPERFAMILY	SSF53098	IPR012337	RNaseH-like_sf	44139	44654	516	-
			DEDDh	CDD	cd06127			44151	44645	495	-
			RNase_T	PFAM	PF00929	IPR013520	Exonuclease_RNaseT/DNA_pol3	44157	44642	486	-
ABMZ59_58	CDS	TX-TL	polynucleotide kinase/phosphorylase Protein					44730	45758	1029	-
				GENE3D	G3DSA:3.40.50.1000	IPR023214	HAD_sf	45303	45737	435	-
			HAD-like	SUPERFAMILY	SSF56784	IPR036412	HAD-like_sf	45315	45734	420	-
ABMZ59_59	CDS	Hypothetical	hypothetical protein					45761	45952	192	-
			hypothetical protein					45764	45952	189	-
ABMZ59_60	CDS	TX-TL	putative thymidylate synthase Protein					45954	46871	918	-
			FLAVIN-DEPENDENT THYMIDYLATE SYNTHASE	PANTHER	PTHR34934	IPR003669	Thymidylate_synthase_ThyX	46197	46871	675	-
			Thymidylate synthase-complementing protein Thy1	SUPERFAMILY	SSF69796	IPR036098	Thymidylate_synthase_ThyX_sf	46224	46730	507	-
			THYX	PROSITE_PROFILES	PS51331	IPR003669	Thymidylate_synthase_ThyX	46233	46871	639	-
				GENE3D	G3DSA:3.30.1360.170	IPR036098	Thymidylate_synthase_ThyX_sf	46233	46868	636	-
			Thy1	PFAM	PF02511	IPR003669	Thymidylate_synthase_ThyX	46260	46856	597	-
			ThyX	CDD	cd20175	IPR003669	Thymidylate_synthase_ThyX	46269	46862	594	-
ABMZ59_61	CDS	Hypothetical	hypothetical protein					46871	47077	207	-
ABMZ59_62	CDS	Hypothetical	hypothetical protein					47089	47355	267	-
ABMZ59_63	CDS	Morphogenesis	tail assembly chaperone Protein					47355	47573	219	-
ABMZ59_64	CDS	Hypothetical	hypothetical protein					47557	47775	219	-
ABMZ59_65	CDS	Hypothetical	hypothetical protein					47775	48005	231	-
ABMZ59_66	CDS	Hypothetical	hypothetical protein					48095	49096	1002	-
ABMZ59_67	CDS	Hypothetical	hypothetical protein					49201	50094	894	-
			Coil	COILS	Coil			49552	50049	498	-
ABMZ59_68	CDS	TX-TL	AAA family ATPase Protein					50255	51442	1188	-
				GENE3D	G3DSA:3.40.50.300	IPR027417	P-loop_NTPase	50258	50488	231	-
			P-loop containing nucleoside triphosphate hydrolases	SUPERFAMILY	SSF52540	IPR027417	P-loop_NTPase	50270	51406	1137	-
			UvrD_C_2	PFAM	PF13538	IPR027785	UvrD-like_helicase_C	50273	50407	135	-
			SF1_C_RecD	CDD	cd18809			50288	50407	120	-
				GENE3D	G3DSA:3.40.50.300	IPR027417	P-loop_NTPase	50891	51385	495	-
			AAA_30	PFAM	PF13604			50927	51316	390	-
ABMZ59_69	CDS	Hypothetical	hypothetical protein					51429	51851	423	-
ABMZ59_70	CDS	Hypothetical	hypothetical protein					52019	52804	786	+
ABMZ59_71	CDS	Hypothetical	hypothetical protein					52815	53825	1011	+
			DnaJ/Hsp40 cysteine-rich domain	SUPERFAMILY	SSF57938	IPR036410	HSP_DnaJ_Cys-rich_dom_sf	53037	53177	141	+
			Coil	COILS	Coil			53208	53270	63	+
			Coil	COILS	Coil			53541	53624	84	+
ABMZ59_72	CDS	Hypothetical	hypothetical protein					53825	54274	450	+
ABMZ59_73	CDS	TX-TL	RepB-like DNA primase protein					54271	55347	1077	+
			RepB_primase	PFAM	PF16793	IPR039459	RepB-like_DNA_primase_dom	54343	55236	894	+
				GENE3D	G3DSA:3.30.70.1790			54565	54924	360	+
			Non cytoplasmic domain	PHOBIUS	NON_CYTOPLASMIC_DOMAIN			55353	55367	15	+
ABMZ59_74	CDS	Hypothetical	hypothetical protein					55353	55538	186	+
			Transmembrane region	PHOBIUS	TRANSMEMBRANE			55368	55430	63	+
			unknown	TMHMM	TMhelix			55371	55430	60	+
			Cytoplasmic domain	PHOBIUS	CYTOPLASMIC_DOMAIN			55431	55448	18	+
			Transmembrane region	PHOBIUS	TRANSMEMBRANE			55449	55520	72	+
			unknown	TMHMM	TMhelix			55458	55526	69	+
			Non cytoplasmic domain	PHOBIUS	NON_CYTOPLASMIC_DOMAIN			55521	55535	15	+
ABMZ59_75	CDS	Virulence	Virulence-associated protein E-like protein					55686	57416	1731	+
			VapE-like_dom	PFAM	PF05272	IPR007936	VapE-like_dom	56268	56780	513	+
ABMZ59_76	CDS	Hypothetical	hypothetical protein					57543	58196	654	+
ABMZ59_77	CDS	Hypothetical	hypothetical protein					58388	58966	579	+
ABMZ59_78	CDS	Hypothetical	hypothetical protein					59129	59743	615	-
			Coil	COILS	Coil			59378	59482	105	-
ABMZ59_79	CDS	Hypothetical	hypothetical protein					59935	60507	573	-
ABMZ59_80	CDS	Hypothetical	hypothetical protein					60517	60834	318	-
ABMZ59_81	CDS	Hypothetical	hypothetical protein					60883	61104	222	-
ABMZ59_82	CDS	Hypothetical	hypothetical protein					61114	61341	228	-
ABMZ59_83	CDS	Hypothetical	hypothetical protein					61394	61618	225	-
ABMZ59_84	CDS	Hypothetical	hypothetical protein					61684	62010	327	-
ABMZ59_85	CDS	Hypothetical	hypothetical protein					62007	62654	648	-
ABMZ59_86	CDS	Hypothetical	hypothetical protein					62682	62894	213	-
ABMZ59_87	CDS	Hypothetical	hypothetical protein					62891	63082	192	-
ABMZ59_88	CDS	Hypothetical	hypothetical protein					63079	63294	216	-
ABMZ59_89	CDS	Hypothetical	hypothetical protein					63291	63491	201	-
ABMZ59_90	CDS	Hypothetical	hypothetical protein					63616	63801	186	-
ABMZ59_91	CDS	Hypothetical	hypothetical protein					63881	64069	189	-
ABMZ59_92	CDS	Morphogenesis	tail length tape-measure protein					64072	64989	918	-
			Coil	COILS	Coil			64228	64437	210	-
			Coil	COILS	Coil			64459	64605	147	-
ABMZ59_93	CDS	Hypothetical	hypothetical protein					65036	65338	303	-
ABMZ59_94	CDS	Hypothetical	hypothetical protein					65350	65496	147	-
			Coil	COILS	Coil			65428	65490	63	-
ABMZ59_95	CDS	Hypothetical	hypothetical protein					65493	65642	150	-
			Cytoplasmic domain	PHOBIUS	CYTOPLASMIC_DOMAIN			65496	65531	36	-
			Transmembrane region	PHOBIUS	TRANSMEMBRANE			65532	65585	54	-
			Non cytoplasmic domain	PHOBIUS	NON_CYTOPLASMIC_DOMAIN			65586	65642	57	-
ABMZ59_96	CDS	Hypothetical	hypothetical protein					65694	65855	162	-
ABMZ59_97	CDS	Hypothetical	hypothetical protein					65901	66095	195	-
